# Supplementary material for: Draft genome sequence of Bacillus amyloliquefaciens subsp. plantarum strain Fito_F321, an endophyte microorganism from Vitis vinifera with biocontrol potential
Source: Stand Genomic Sci. 2018 Nov 1;13:30. doi: 10.1186/s40793-018-0327-x (PMC6211603; doi:10.1186/s40793-018-0327-x)
Supplement: Supplementary file 2 — Table S2. Secondary metabolite gene clusters identified. (XLSX 14 kb) [file 40793_2018_327_MOESM2_ESM.xlsx]

## Sheet: Folha1
Secondary metabolite	Enzyme	Gene clusters	Compound	Similarity %
Bacteriocin-Nrps	NRPS	1	Bacillibactin	100
Ladderane	-	1	-	0
Lantipeptide	-	1	-	0
Nrps	NRPS	1	Surfactin	82
Nrps-Transatpks	PKS/ NRPS	1	Bacillaene	100
Nrps-Transatpks-Bacteriocin	NRPS	1	Fengycin	100
Other	NRPS	1	Bacilysin	100
Otherks	PKS	1	Butirosin	7
T3pks	PKS	1	-	0
Terpene	-	2	-	0
Transatpks	PKS	2	Macrolactin	100
			Difficidin	100
